# Supplementary material for: Using rare genetic mutations to revisit structural brain asymmetry
Source: Nat Commun. 2024 Mar 26;15:2639. doi: 10.1038/s41467-024-46784-w (PMC10966068; doi:10.1038/s41467-024-46784-w)
Supplement: Supplementary file 4 — Source Data [file 41467_2024_46784_MOESM4_ESM.xlsx]

## Sheet: Fig1
Fig 1a				Fig 1b											Fig 1c
coeff	mut	reg			1q21.1del	1q21.1dup	15q11.2del	15q11.2dup	16p11.2del	16p11.2dup	22q11.2del	22q11.2dup			z-scored volume	CNV
0.2994249279267975	1q21.1del	Middle Frontal Gyrus		Planum Temporale	0.25381493722653753	0.185423221376326	0.2550466619028739	0.44014235788407335	0.8681636607118841	0.40171084582450284	0.4796253521440216	0.051084567509947235			0.9458418948434699	2
0.285565065204675	1q21.1del	Intracalcarine Cortex		Cerebellum VIIIb	0.17288855891004792	0.3922271801980759	0.2603143468411806	0.01070022988950887	0.3045571285173223	0.21247142011467673	0.13357727707553252	0.1762325574162418			-0.237228141861106	2
0.34541613580470026	1q21.1del	Frontal Medial Cortex		Putamen	0.18771704139771034	0.2730414349527452	0.34076276095168034	0.24658298641061338	0.23127608802728292	0.16180332260252067	0.12837521450963604	0.08180445203126133			1.9068597113367487	2
0.35753072232960686	1q21.1del	Cingulate Gyrus (anterior division)		Cingulate Gyrus (anterior division)	0.35753072232960686	0.21058942001447584	0.1502834019079391	0.15893945058155984	0.15979366180569193	0.09755070055654358	0.20819552976390338	0.18341342596548693			3.8554678301699945	2
0.25062767736784297	1q21.1del	Cuneal Cortex		Parietal Operculum Cortex	0.39190087320628725	0.016041423189598555	0.16821740132020369	0.07505594979863991	0.3346892095070634	0.10633577417303368	0.14701903708386105	0.2636720504712015			-0.7339693946684015	2
0.39190087320628725	1q21.1del	Parietal Operculum Cortex		Temporal Fusiform Cortex (anterior division)	0.04657241540721412	0.19989059699885076	0.010066313227248361	0.19358948641076548	0.21308633414250425	0.09827830791323038	0.2966244477542339	0.3648904351401988			-0.5963994390616568	2
0.3390359208081121	1q21.1del	Heschls Gyrus		Hippocampus	0.11724097933403563	0.12675558114989877	0.0449295549163827	0.10619688643281523	0.15591379511321085	0.5329607341144256	0.15204422097633735	0.14384477891889802			-1.0904423634699822	2
0.3147765161230448	1q21.1del	Occipital Pole		Parahippocampal Gyrus (posterior division)	0.1576763564488162	0.029468726765596514	0.19225051672324592	0.0714442881893636	0.33511661924292846	0.16106740694708457	0.29673460399547325	0.10665674087691772			0.6338904565088529	2
0.2828024764975013	1q21.1del	Caudate		Frontal Operculum Cortex	0.20954030985246977	0.1445634632488348	0.29516960531323927	0.3209952664291484	0.039679651212514815	0.09704315725078146	0.073154216406618	0.14333823701471377			0.5048987841097036	2
0.29487110228026964	1q21.1del	Amygdala		Parahippocampal Gyrus (anterior division)	0.09343135341515973	0.16192006838505826	0.22032680426476953	0.19534187751228052	0.20018632234693215	0.026730722097193252	0.04921268480955631	0.35228232938835985			-0.3205154004456174	2
0.2913831116691666	1q21.1dup	Middle Temporal Gyrus (posterior division)													-0.7261459742120343	2
0.3678786105821584	1q21.1dup	Frontal Medial Cortex		Fig 1d											0.22111095567006586	2
0.3440482109197034	1q21.1dup	Amygdala		-0.322993											0.052657136512017706	2
0.3922271801980759	1q21.1dup	Cerebellum VIIIb		0.115808	0.14994										-0.7874830297671817	2
0.349294899060643	15q11.2del	Lingual Gyrus		0.226866	-0.0060484	-0.102946									-0.943221708081992	2
0.29516960531323927	15q11.2del	Frontal Operculum Cortex		0.42337	0.0262261	0.570515	0.415985								-1.1632813115386322	2
0.34076276095168034	15q11.2del	Putamen		-0.279503	0.362965	-0.0933258	-0.0165248	-0.347206							0.267206579885368	2
0.3209952664291484	15q11.2dup	Frontal Operculum Cortex		0.188818	0.222686	0.463419	0.281729	0.528855	0.122426						-1.3745905735195927	2
0.44014235788407335	15q11.2dup	Planum Temporale		0.0891057	0.228011	0.235118	0.120272	0.248865	0.171633	-0.0439895					-0.20338900351698747	2
0.27641049224870545	16p11.2del	Cuneal Cortex													0.15270472065674787	2
0.33511661924292846	16p11.2del	Parahippocampal Gyrus (posterior division)													-0.3396877843973218	2
0.21308633414250425	16p11.2del	Temporal Fusiform Cortex (anterior division)													-0.051832650545437196	2
0.3346892095070634	16p11.2del	Parietal Operculum Cortex													-1.362694936871215	2
0.8681636607118841	16p11.2del	Planum Temporale													0.22354667716856794	2
0.2608060326813375	16p11.2del	Supracalcarine Cortex													0.4343040851722617	2
0.23127608802728292	16p11.2del	Putamen													0.19823076515458374	2
0.3045571285173223	16p11.2del	Cerebellum VIIIb													-0.33446063548372273	2
0.28664642286061415	16p11.2dup	Superior Frontal Gyrus													0.019126226273508202	2
0.3414237460582907	16p11.2dup	Superior Temporal Gyrus (posterior division)													1.1725911608317643	2
0.259172409506995	16p11.2dup	Inferior Temporal Gyrus (temporooccipital part													0.39928397593091286	2
0.2909720605352916	16p11.2dup	Postcentral Gyrus													0.8651979277711057	2
0.35468890959908506	16p11.2dup	Thalamus													-0.31033557023544456	2
0.5329607341144256	16p11.2dup	Hippocampus													0.012960950954903317	2
0.29673460399547325	22q11.2del	Parahippocampal Gyrus (posterior division)													-1.2437343779632202	2
0.2966244477542339	22q11.2del	Temporal Fusiform Cortex (anterior division)													1.0441152238144396	2
0.4796253521440216	22q11.2del	Planum Temporale													0.06541999804612667	2
0.35228232938835985	22q11.2dup	Parahippocampal Gyrus (anterior division)													1.0728654158245745	2
0.3648904351401988	22q11.2dup	Temporal Fusiform Cortex (anterior division)													0.8668435197597165	2
															-1.3695795948674516	2
															-0.15913322494827942	2
															-0.7253928829000886	2
															1.012356670978395	2
															-2.1900277957976644	2
															0.790169184782981	2
															-0.10707918726712001	2
															0.967101514951026	2
															-0.3735234441491762	2
															-0.8327166378855033	2
															-0.38934474627029936	2
															-0.06045619987291024	2
															0.35210504562450984	2
															0.004865603673634369	2
															0.2471277627434934	2
															-0.48847628263469967	2
															-1.0025157378537906	2
															-0.4410996902639331	2
															-0.9396903026829622	2
															0.15900351020288708	2
															-0.8982828912787365	2
															-0.2072244312040355	2
															-1.3655109035359005	2
															-0.15358542311931375	2
															0.6673738334936506	2
															0.040874219931216094	2
															0.5691059160665596	2
															-0.10710195036576868	2
															-0.8528560223307383	2
															-1.4783876063540116	2
															-0.8168091092654272	2
															0.8996551023736585	2
															-0.5980509690778056	2
															-0.9626122137342308	2
															1.1411732814900841	2
															1.420143150258511	2
															0.17151442728507957	2
															0.3067520558050058	2
															0.12658735810975888	2
															-0.550523438170377	2
															-0.2635774100528855	2
															-0.33430398334940864	2
															-0.2076440925298822	2
															-0.16382667262980488	2
															0.4834000315697799	2
															1.7298010799446064	2
															1.3195068832411057	2
															-1.207142225050519	2
															-0.641784632714971	2
															0.10324705802476476	2
															-0.10536278345864022	2
															0.43410586478419444	2
															0.3284771883932502	2
															1.0219565453988129	2
															-0.07477429721967178	2
															-0.30712123171415534	2
															-0.8412449405664151	2
															-0.0335465341309233	2
															-0.679164013313027	2
															0.07510610426430359	2
															0.10282104902100711	2
															0.21326170056451355	2
															-0.019765429981304247	2
															0.7686326744251225	2
															0.24746488486712004	2
															0.8344307602828641	2
															-0.5232164237475101	2
															-0.717250748174064	2
															0.15349363847693595	2
															1.5939184211383126	2
															-0.8759843389606307	2
															0.4974547624726056	2
															0.4025007002878269	3
															0.2671323220857208	3
															0.10007401590153259	3
															-0.294328526191201	3
															0.002718281390353437	3
															0.3919562557761656	3
															0.4621292657224817	3
															1.3321991987956356	3
															-1.5288515594298675	3
															-0.2832880649706373	3
															-0.4950497233855644	3
															0.41626820128781333	3
															0.31772077418923605	3
															0.24000131177654863	3
															-0.4243526962607509	3
															0.8112463246906483	3
															0.5967892255673569	3
															0.9769297416369617	3
															-1.2976018787502206	3
															0.0831319844354342	3
															-0.342486815658506	3
															0.5326965426952253	3
															-0.1471421742138718	3
															-0.09644932969512363	3
															0.35300446760813964	3
															-1.1318916095233116	3
															1.7043555951351763	3
															-1.7306986592324891	3
															0.8575091151123356	3
															0.24773368285338665	3
															0.9825276716317002	3
															-0.1568275092573119	3
															-0.3723441628124571	3
															0.34278533806787037	3
															-0.28909558045930805	3
															0.5093100774844928	3
															0.9905291979339732	3
															-0.49725349572674604	3
															0.2754879311767672	3
															0.7702675624985339	3
															0.23065435975683185	3
															-0.21158210360802168	3
															0.4225474006823555	3
															0.663760096459614	3
															0.11057880212703614	3
															-0.37126769995784636	3
															0.3472000206349568	3
															-0.014808477455362809	3
															0.6400653750886659	3
															-0.9787390614442337	3
															0.34073029150064993	3
															-0.751206069141559	3
															0.45126932455778207	3
															1.0852546532155067	3
															-0.06057640987466488	3
															-0.053032208855491016	3
															0.19173221213998418	3
															-1.1741654787318951	3
															-0.1669467538627827	3
															0.4150762371565206	3
															0.47092705030863374	3
															-0.1970138888506246	3
															1.2304334255389717	3
															-0.0712804313297336	3
															-0.5348071323558687	3
															-0.29222688864123786	3
															0.8971853861104324	3
															1.3838381213589666	3
															-0.9071669901926507	3
															-0.027816928939500926	3
															-0.8297324453779509	3
															0.8789827780615325	3
															-0.17228923063601315	3
															-0.8651284141722482	3
															0.3827579493929314	3
															0.0848125462819336	3
															0.5235136851413456	3
															-0.829436652034042	3
															0.2530963184509409	3
															0.8302431940684745	3
															-1.5084713888273567	3
															0.08023567412570971	3
															0.2583402944477008	3
															0.4162217319456483	3
															0.04298407989736097	3
															-0.3888232336976625	3
															-0.9370313282006815	3
															0.9119620323814737	3
															0.21204550886646759	3
															-1.0393751918550767	3
															-0.4478044640428232	3
															0.5531301501738782	3
															0.8180464072740423	3
															-1.0575955901981207	3
															-0.20695992147419245	3
															1.2784169295094687	3
															-0.9147154317156744	3
															-1.4469788722567565	3
															-0.377114189614073	3
															0.7972338815997123	3
															0.22258263235967374	3
															0.7446695370962271	3
															-0.4426512616597547	3
															0.3321407841624348	3
															0.5364929806172638	3
															0.9967398151118196	3
															0.2979901555052217	3
															0.2743378475018088	3
															-1.2801691847643693	3
															0.3333592172837642	3
															0.8125725373231532	3
															0.9743471695185655	3
															-0.6780238113805805	3
															1.8178435095106926	3
															2.649791639508904	3
															1.391259958897481	3
															1.568408311065913	3
															0.39288837219428324	3
															1.405590605129866	3
															0.7522196790372773	3
															-1.5388714191712711	3
															0.9554603681957412	3
															0.6728172771476127	3
															-0.5626109604548112	3
															0.5616513897986372	3
															2.077807636443956	3
															1.5322510800010576	3
															1.0394184839883334	3
															0.7712832133300593	3
															0.7679352907324922	3
															0.5667552439676093	3
															0.11252907310346442	3
															-0.6597510936933554	3
															0.12537652733897	3
															0.08622436762184625	3
															0.16992827434823082	3
															1.378791688686606	3
															0.07130494130184918	3
															-0.5933645326521714	3
															0.7219128473117279	3
															0.012833525317870844	3
															1.0475976243524885	3
															-0.41815161105723886	3
															-0.17557709900471757	3
															1.197001395992717	4
															2.0847200972176627	4
															0.7131342589847551	4
															-0.02179816414331464	4
															0.265600681920185	4
															-0.7618683159615376	4
															0.6061033999722396	4
															-0.14872354778109562	4
															-0.4447269316304308	4
															0.9358274693928058	4
															2.4329746631698916	4
															2.2883903475326046	4
															0.25139532733649134	4
															-1.6124957745790556	4
															-0.031850483747710795	4
															1.41569405787186	4
															0.9541280273507413	4
															0.932697911998454	4
															-0.048953848032156015	4
															0.6232578921594187	4
															0.2183212207334926	4
															-0.7607181761359028	4
															-0.5596359420925975	4
															0.8954171500199104	4
															0.8939028362939148	4
															1.636340770150473	4
															-0.4200103068426709	4
															-0.06312721411675323	4
															-0.24378863112430296	4
															-0.8327496460575099	4
															1.573561387674429	4
															-0.6175093354524531	4
															-0.7580975561874103	4
															-2.3804555460475005	4
															0.9404474911499816	4
															0.3386906644232856	4
															0.39101959318184104	4
															0.28402062396258504	4
															-0.3976952070247384	4
															-0.023758853590098737	4
															0.46030249454949784	4
															0.1939437992542499	4
															0.581773477313436	4
															0.3111042461182217	4
															0.42551082137825585	4
															-0.18617258874118586	4
															-0.3485530703300056	4
															0.00463602281944854	4
															-2.0682212809069935	4
															-0.2960306735063466	4
															0.464844447033355	4
															0.08847702849730432	4
															-0.2695953398095246	4
															1.0360438210095972	4
															0.007468138589220597	4
															1.1774070023153405	4
															0.15253271470514257	4
															-0.07178655187153554	4
															1.6052603686616191	4
															0.3466922506821341	4
															0.5543461126580735	4
															1.2583741089304383	4
															2.5988381483605156	4
															-0.028842215908085757	4
															0.8956365472962333	4
															2.109712587212465	4
															0.6420263581081994	4
															1.383920805258444	4
															-0.5864451568446137	4
															0.07698656776823418	4
															1.2644489520617122	4
															2.7102625403675633	4
															-0.2313429874104926	4
															0.785437585929805	4
															3.517365550730292	4
															-0.0005129874075732553	4
															0.9046127799626382	4
															0.7048262918311399	4
															0.6860718878505745	4
															0.4702158741702857	5
															3.030638111560983	5
															2.4535497575075835	5
															0.3246316422573296	5
															1.6595466459885884	5
															0.6559122237768745	5
															0.5397614195903674	5
															2.0473720976716163	5
															0.20968499779171282	5
															-0.7063945283531614	5
															-0.33414281609085195	5
															1.0828307635245698	5
															0.16700920444360154	5
															0.5566792199917855	5
															-0.2517005557265426	5
															0.11907505176231503	5
															2.350052348448337	5
															-0.08829249028887576	5
															0.8151793068530178	5
															0.2968757725294817	5
															1.3475143729193377	5
															-2.501360515158093	5
															2.465906380172028	5
															0.47170655110827403	5
															-0.40054641521593615	5
															2.3018101446708026	5
															2.5743614242813955	5
															-0.40263831548362683	5
															1.7179813474976469	5
															0.9228946920008257	5
															0.4195996555028172	5
															-0.9136602376267008	5
															-0.4444295165066865	5
															1.5101372659448629	5
															1.65797562373402	5
															-0.08534990262543232	5
															1.4518861220209798	5
															1.9287734986183283	5
															0.2445943175474999	5
															0.8127382546253917	5
															1.2900118092854265	5
															0.34249055973808096	5
															0.27678951369457394	5
															0.9019964886448714	5
															0.3843824712132403	5
															0.7236416922554466	5
															-2.2817229127473064	5
															0.8870873720707273	5
															-0.022723720301156457	5
															-0.008693576949087857	5
															0.4733678390936862	5
															0.2307137703119504	5
															1.9577918230327402	5
															0.36958471221214356	5
															2.223128280511865	5
															2.3280564254615257	5
															2.8725908251162773	5
															2.835836421541081	5
															0.2608298336403171	5
															-0.3409375370114315	5
															-0.21599202526395744	5
															1.2157081293049343	5
															0.02387514546285637	5
															0.6242133093212386	5
															-0.10971712813223922	5
															0.9464863168385694	5
															0.6702845705361797	5
															1.0867913345637865	5
															0.5193778889693311	5
															-0.2654608926934085	5
															-0.4495241206647403	5
															1.0982836891411643	0
															0.18118640940569794	0
															-0.01450014011903347	0
															0.46779449413252006	0
															0.45647521560921833	0
															0.1449143753123409	0
															-0.08433022203313045	0
															0.20373489180281468	0
															0.8654678719051254	0
															1.1146427950092086	0
															-0.8932585275836915	0
															0.19327196321635207	0
															-1.2531276438208439	0
															0.10984055005752894	0
															-0.47838853339121445	0
															-0.3538480918212489	0
															-0.5603240533931422	0
															0.5392754746976167	0
															-1.2619782891386382	0
															-0.7996935878385332	0
															0.08526488681093697	0
															0.10050443201698978	0
															0.024784882241501074	0
															-1.0883108559901666	0
															-1.6349842337515264	0
															0.20591778401174354	0
															0.35927939424867855	0
															0.40048719100628455	0
															0.21714159171926065	0
															0.36626332643457815	0
															0.9235411920089023	0
															-1.3045689314951494	0
															0.02438758378299549	1
															0.614725348581206	1
															0.2873021790670257	1
															0.8411735447898829	1
															0.2731007541498822	1
															1.1768954088686447	1
															-0.8102403718301726	1
															0.8977931950096055	1
															-0.2826999780143443	1
															-1.4093695257292513	1
															-0.565112635823382	1
															-0.21389974652011984	1
															-0.4271024733360343	1
															1.1454495694077498	1
															0.015939996471434025	1
															-0.03334188920223681	1
															0.030852735871927273	1
															-1.1785201281294693	1
															0.059277111716513786	1
															-0.9826277684642055	1
															-0.5009471408375122	1
															-0.5814062335563366	1
															0.8120816869912144	1
															0.768424243519646	1
															0.027491096556312006	1
															0.048771055727839234	1
															1.207539193068126	6
															-0.030483923049891958	6
															1.7603458238137137	6
															-0.04496452710876011	6
															0.17312915845040033	6
															-0.49657192067624156	6
															-0.10990819064543814	6
															0.11081716791252393	6
															1.1552268110226116	6
															0.25932986649168815	6
															0.4137525210972586	6
															0.3929837036730029	6
															0.10810734510002433	6
															0.7144489451424632	6
															1.5330088379748819	6
															0.8776639929116593	6
															1.181608110218706	6
															0.44749109027709455	6
															-0.45264196695518905	6
															0.41655873525506326	6
															0.9597747339278243	6
															-1.6520539920949697	6
															0.7938016970221492	6
															0.21489155136782784	6
															-0.4838066365584542	6
															-0.2157183067239021	6
															1.7625838186257823	6
															0.4891491399206798	6
															1.3363725801523436	6
															0.14439154400220108	6
															-1.0603420085134088	6
															1.262487192493039	6
															0.12660926688349058	6
															0.8392993646066261	6
															0.8681934837288667	6
															0.6872121921008635	6
															0.8548205397481391	6
															0.6009898244281205	6
															-0.1964276892276473	6
															-0.36037834078497366	6
															0.2768640051614255	6
															-1.8335635246280788	6
															1.4367909650842463	6
															0.5244070994639684	6
															-0.4772594707324926	6
															-0.526653751460771	6
															-0.10131777448610384	6
															0.5183259304376384	6
															0.14109832584203763	6
															0.7725812472388512	6
															1.8157980911288556	6
															1.2286989119037912	6
															0.8186877900902683	6
															1.0577954147146276	6
															-0.33587118562854795	6
															1.2994261581308564	6
															2.033323721637668	6
															0.8320849241008299	6
															-0.2800465631811627	6
															-0.2128548896331569	6
															1.0189218141922922	6
															2.2583068730440727	6
															-0.09832798113395187	6
															0.7181319015101053	6
															0.6417626751665162	6
															0.5048607683103468	6
															1.5533213516200783	6
															1.7698484292699048	6
															0.4520506671698601	6
															0.32710834862621996	7
															0.9711377229495969	7
															-0.6857080804208568	7
															0.4048402104064988	7
															1.078545940169938	7
															-0.08963055742657475	7
															-1.0379068276254357	7
															-0.9828722129226602	7
															0.14199686298056025	7
															0.29180685784256616	7
															0.5705057983049321	7
															-0.47356847841826677	7
															0.579350390594147	7
															0.05959793452512703	7
															0.2112462740987503	7
															0.5331456303078983	7
															-1.219459202914766	7
															-0.7976286840336714	7
															-0.7152837531820133	7
															-0.7750072854238406	7

## Sheet: Fig2
Fig 2a
Coefficient	Region
0.27641049224870545	Cuneal Cortex
0.33511661924292846	Parahippocampal Gyrus (posterior division)
0.21308633414250425	Temporal Fusiform Cortex (anterior division)
0.3346892095070634	Parietal Operculum Cortex		Fig 2b
-0.8681636607118841	Planum Temporale		Coefficient	Region
-0.2608060326813375	Supracalcarine Cortex		0.29673460399547325	Parahippocampal Gyrus (posterior division)
-0.23127608802728292	Putamen		0.2966244477542339	Temporal Fusiform Cortex (anterior division)
-0.3045571285173223	Cerebellum VIIIb		-0.4796253521440216	Planum Temporale
Coefficient	Region		Coefficient	Region
-0.029184881599124482	Frontal Pole		0.07368103586630119	Frontal Pole
-0.13421060742614432	Insular Cortex		0.04815191864162501	Insular Cortex
-0.07442497142549936	Superior Frontal Gyrus		0.012823033380024235	Superior Frontal Gyrus
-0.01891751114501501	Middle Frontal Gyrus		0.034645886841858854	Middle Frontal Gyrus
-0.057347815143216074	Inferior Frontal Gyrus (pars triangularis)		0.0015256951336681404	Inferior Frontal Gyrus (pars triangularis)
0.17559270431274643	Inferior Frontal Gyrus (pars opercularis)		0.07857737237655399	Inferior Frontal Gyrus (pars opercularis)
0.05314095947138562	Precentral Gyrus		-0.02634912448868439	Precentral Gyrus
-0.1344975318925837	Temporal Pole		-0.16249583476184748	Temporal Pole
0.17449340005684905	Superior Temporal Gyrus (anterior division)		-0.08432281899950324	Superior Temporal Gyrus (anterior division)
0.12640500211269323	Superior Temporal Gyrus (posterior division)		-0.0060469663304370475	Superior Temporal Gyrus (posterior division)
-0.22575584398072995	Middle Temporal Gyrus (anterior division)		0.0173731214803899	Middle Temporal Gyrus (anterior division)
-0.18770210505023813	Middle Temporal Gyrus (posterior division)		0.0654255110764907	Middle Temporal Gyrus (posterior division)
-0.1027871014837531	Middle Temporal Gyrus (temporooccipital part)		-0.18894233847681566	Middle Temporal Gyrus (temporooccipital part)
-0.1888648036523037	Inferior Temporal Gyrus (anterior division)		-0.19718738417549952	Inferior Temporal Gyrus (anterior division)
-0.10769382533875006	Inferior Temporal Gyrus (posterior division)		-0.2555260342407365	Inferior Temporal Gyrus (posterior division)
-0.0037909337921764232	Inferior Temporal Gyrus (temporooccipital part		0.03772151671809351	Inferior Temporal Gyrus (temporooccipital part
0.07513860202625532	Postcentral Gyrus		0.09907854998075961	Postcentral Gyrus
0.05872731508726937	Superior Parietal Lobule		0.08770710508019605	Superior Parietal Lobule
0.03786164162879238	Supramarginal Gyrus (anterior division)		-0.0819089587071293	Supramarginal Gyrus (anterior division)
-0.023966372269639435	Supramarginal Gyrus (posterior division)		-0.0050384672150651	Supramarginal Gyrus (posterior division)
0.11560556474549331	Angular Gyrus		-0.005458083187857412	Angular Gyrus
0.13743711944230588	Lateral Occipital Cortex (superior division)		0.16767363949267852	Lateral Occipital Cortex (superior division)
0.18633633572570504	Lateral Occipital Cortex (inferior division)		-0.12806666375830345	Lateral Occipital Cortex (inferior division)
-0.164235476437064	Intracalcarine Cortex		-0.04089226619313348	Intracalcarine Cortex
0.06142814652511795	Frontal Medial Cortex		0.023585574410468397	Frontal Medial Cortex
0.051670315941767034	Juxtapositional Lobule Cortex		0.01489215078602043	Juxtapositional Lobule Cortex
0.0963354932711546	Subcallosal Cortex		0.2393818283148942	Subcallosal Cortex
0.06530545877275633	Paracingulate Gyrus		-0.12038450137038974	Paracingulate Gyrus
0.15979366180569193	Cingulate Gyrus (anterior division)		-0.20819552976390338	Cingulate Gyrus (anterior division)
-0.08322765335538038	Cingulate Gyrus (posterior division)		0.2592456736953213	Cingulate Gyrus (posterior division)
-0.10377279234284814	Precuneous Cortex		0.03394954749918868	Precuneous Cortex
0.27641049224870545	Cuneal Cortex		0.1644152148580777	Cuneal Cortex
0.13825188481907436	Frontal Orbital Cortex		-0.10035844631049728	Frontal Orbital Cortex
0.20018632234693215	Parahippocampal Gyrus (anterior division)		0.04921268480955631	Parahippocampal Gyrus (anterior division)
0.33511661924292846	Parahippocampal Gyrus (posterior division)		0.29673460399547325	Parahippocampal Gyrus (posterior division)
0.217646331489232	Lingual Gyrus		0.19407905853076876	Lingual Gyrus
0.21308633414250425	Temporal Fusiform Cortex (anterior division)		0.2966244477542339	Temporal Fusiform Cortex (anterior division)
0.13195500053713594	Temporal Fusiform Cortex (posterior division)		0.08341821813839165	Temporal Fusiform Cortex (posterior division)
-0.07795749987936795	Temporal Occipital Fusiform Cortex		-0.013816459375829643	Temporal Occipital Fusiform Cortex
-0.025017013347477537	Occipital Fusiform Gyrus		0.1020269379704555	Occipital Fusiform Gyrus
0.039679651212514815	Frontal Operculum Cortex		-0.073154216406618	Frontal Operculum Cortex
0.15033021158336252	Central Opercular Cortex		-0.20867541082770608	Central Opercular Cortex
0.3346892095070634	Parietal Operculum Cortex		0.14701903708386105	Parietal Operculum Cortex
-0.08213750267573042	Planum Polare		0.1951712364848687	Planum Polare
-0.0714743171806085	Heschls Gyrus		-0.008308190290752008	Heschls Gyrus
-0.8681636607118841	Planum Temporale		-0.4796253521440216	Planum Temporale
-0.2608060326813375	Supracalcarine Cortex		0.06857158118886902	Supracalcarine Cortex
0.09027161298133206	Occipital Pole		0.0896500311102657	Occipital Pole
0.010890368568785374	Thalamus		0.08561500273215618	Thalamus
-0.11855767222298472	Caudate		-0.06669687485896379	Caudate
-0.23127608802728292	Putamen		-0.12837521450963604	Putamen
-0.12674606503281244	Pallidum		-0.08488125624306374	Pallidum
0.15591379511321085	Hippocampus		-0.15204422097633735	Hippocampus
0.05791004083479351	Amygdala		0.015274772938947691	Amygdala
0.08803567556925468	Ventral Striatum		0.009902953535269422	Ventral Striatum
0.1584030087678194	Cerebellum I-IV		0.03591198449803565	Cerebellum I-IV
-0.05004846666806488	Cerebellum V		-0.07548028888014731	Cerebellum V
-0.02790219364516525	Cerebellum VI		0.040397491370614325	Cerebellum VI
0.13070702803095455	Cerebellum Crus I		0.033186629517571634	Cerebellum Crus I
-0.051220699038078986	Cerebellum Crus II		-0.014010586863354777	Cerebellum Crus II
-0.10467242343627446	Cerebellum VIIb		0.04562013350942583	Cerebellum VIIb
0.16335474007000966	Cerebellum VIIIa		0.1555020134526114	Cerebellum VIIIa
-0.3045571285173223	Cerebellum VIIIb		-0.13357727707553252	Cerebellum VIIIb
0.1199571862072292	Cerebellum IX		0.1752997454802719	Cerebellum IX
0.1616435049816265	Cerebellum X		0.16511317796101863	Cerebellum X

## Sheet: Fig3
Fig 3a				Fig3b					Fig 3c
Front_Pole	-0.0997031	-0.113238		coh	hem	region			16p	22q	AI
Insula	0.0244344	0.0221371		0.37808055983627686	0.0	Cuneal Cortex			0.029184881599124482	0.07368103586630119	0.11534469952576837
Sup_Front_Gyr	0.191252	0.157294		0.12784558016096764	0.0	Parahippocampal Gyrus (posterior division)			0.13421060742614432	0.04815191864162501	0.02058311849127183
Mid_Front_Gyr	0.0538956	0.0480802		-0.5757869277666201	0.0	Temporal Fusiform Cortex (anterior division)			0.07442497142549936	0.012823033380024235	0.1497555334540308
Inf_Front_Gyr_pars_triangularis	0.12425	0.135203		1.1078633003824816	0.0	Parietal Operculum Cortex			0.01891751114501501	0.034645886841858854	0.04645888147209341
Inf_Front_Gyr_pars_opercularis	0.0788638	0.100664		1.3720956920701648	0.0	Planum Temporale			0.057347815143216074	0.0015256951336681404	0.09609466376490386
Precentral_Gyr	0.0144585	0.024161		0.3550531255574797	0.0	Supracalcarine Cortex			0.17559270431274643	0.07857737237655399	0.12015882991432093
Temp_Pole	0.0162133	0.0267514		-0.08370709476301194	0.0	Putamen			0.05314095947138562	0.02634912448868439	0.014243448470931699
Sup_Temp_Gyr_ant	-0.00480038	0.0200064		-0.1856547524172198	0.0	Cerebellum VIIIb			0.1344975318925837	0.16249583476184748	0.012486009792872267
Sup_Temp_Gyr_post	-0.153388	-0.184326		0.5051334262726364	1.0	Cuneal Cortex			0.17449340005684905	0.08432281899950324	0.03731174886035563
Mid_Temp_Gyr_ant	0.142207	0.12499		0.38017481014552684	1.0	Parahippocampal Gyrus (posterior division)			0.12640500211269323	0.0060469663304370475	0.21291331693727786
Mid_Temp_Gyr_post	0.00791169	-0.0542013		-0.19578593463996474	1.0	Temporal Fusiform Cortex (anterior division)			0.22575584398072995	0.0173731214803899	0.1081825102173891
Mid_Temp_Gyr_temporoOcc_part	-0.356877	-0.321466		0.7783404763383472	1.0	Parietal Operculum Cortex			0.18770210505023813	0.0654255110764907	0.04491828002500944
Inf_Temp_Gyr_ant	0.0192215	-0.0118144		0.5536058507259981	1.0	Planum Temporale			0.1027871014837531	0.18894233847681566	0.300766575231468
Inf_Temp_Gyr_post	0.0226154	-0.0160506		0.12390529221288962	1.0	Supracalcarine Cortex			0.1888648036523037	0.19718738417549952	0.05630436186160395
Inf_Temp_Gyr_temporoOcc_part	-0.280451	-0.249123		-0.1275464495537876	1.0	Putamen			0.10769382533875006	0.2555260342407365	0.05503792800883061
Postcentral_Gyr	0.0581508	0.0854464		-0.19505296302526706	1.0	Cerebellum VIIIb			0.0037909337921764232	0.03772151671809351	0.23327866458331092
Sup_Parietal_Lobule	0.0897967	0.0945114							0.07513860202625532	0.09907854998075961	0.07009420974879028
Supramarginal_Gyr_ant	-0.0464295	0.0152674							0.05872731508726937	0.08770710508019605	0.10570381185097004
Supramarginal_Gyr_post	-0.198712	-0.192123		coh	hem	region			0.03786164162879238	0.0819089587071293	0.0166716478989363
Angular_Gyr	-0.372234	-0.328203		-0.11784919554123587	0.0	Parahippocampal Gyrus (posterior division)			0.023966372269639435	0.0050384672150651	0.19019241504061749
Lateral_Occ_Sup	0.00529851	0.0146701		-0.20811991083040543	0.0	Temporal Fusiform Cortex (anterior division)			0.11560556474549331	0.005458083187857412	0.3125027437268512
Lateral_Occ_Inf	-0.141961	-0.0592518		0.6911920538825668	0.0	Planum Temporale			0.13743711944230588	0.16767363949267852	0.03152428789554261
Intracalcarine	-0.0115331	-0.0235668		0.11337502143690759	1.0	Parahippocampal Gyrus (posterior division)			0.18633633572570504	0.12806666375830345	0.09249197936513988
Front_Medial	-0.025225	-0.0438486		0.039998799611217536	1.0	Temporal Fusiform Cortex (anterior division)			0.164235476437064	0.04089226619313348	0.037856737514620556
Juxtapositional_Lobule	0.0404085	0.0273797		0.19345107793208552	1.0	Planum Temporale			0.06142814652511795	0.023585574410468397	0.05378690980758986
Subcallosal	0.10601	0.103944							0.051670315941767034	0.01489215078602043	0.03144424861510589
Paracingulate_Gyr	0.017195	0.0197129							0.0963354932711546	0.2393818283148942	0.11339806384536014
Cingulate_Gyr_ant	-0.119382	-0.0765236							0.06530545877275633	0.12038450137038974	0.008687839903119676
Cingulate_Gyr_post	-0.0393569	-0.0550845							0.15979366180569193	0.20819552976390338	0.08717360742684974
Precuneous	-0.0302294	-0.0451867							0.08322765335538038	0.2592456736953213	0.04444834886445401
Cuneal	-0.132601	-0.144345							0.10377279234284814	0.03394954749918868	0.042464369817899014
Front_Orbital	0.0994437	0.129426							0.27641049224870545	0.1644152148580777	0.11521832061940314
Parahippocampal_Gyr_ant	-0.0497078	-0.0178528							0.13825188481907436	0.10035844631049728	0.12640130831058205
Parahippocampal_Gyr_post	0.171466	0.177711							0.20018632234693215	0.04921268480955631	0.002131221935683872
Lingual_Gyr	-0.0909731	-0.0745664							0.33511661924292846	0.29673460399547325	0.20466160463706023
Temp_Fusiform_ant	0.0121582	0.0446335							0.217646331489232	0.19407905853076876	0.06435872419303806
Temp_Fusiform_post	0.162476	0.185201							0.21308633414250425	0.2966244477542339	0.08490134681827201
Temp_Occ_Fusiform	-0.222931	-0.239518							0.13195500053713594	0.08341821813839165	0.1996122519307283
Occ_Fusiform_Gyr	0.0654707	0.0490646							0.07795749987936795	0.013816459375829643	0.23272260097886688
Front_Operculum	0.136349	0.162423							0.025017013347477537	0.1020269379704555	0.04321311318374463
Central_Opercular	0.00735156	0.0451802							0.039679651212514815	0.073154216406618	0.1356703747632219
Parietal_Operculum	0.0507252	0.0313986							0.15033021158336252	0.20867541082770608	0.018397632704753537
Planum_Polare	-0.0555731	-0.0695501							0.3346892095070634	0.14701903708386105	0.018773020833834125
Heschl_Gyr	0.208546	0.184421							0.08213750267573042	0.1951712364848687	0.04474234441786158
Planum_Tempe	0.37815	0.30136							0.0714743171806085	0.008308190290752008	0.1383254400406191
Supracalcarine	-0.263708	-0.325253							0.8681636607118841	0.4796253521440216	0.19365905367578218
Occ_Pole	0.0196649	0.0485265							0.2608060326813375	0.06857158118886902	0.318082112656253
Thalamus	-0.0224289	-0.0184409							0.09027161298133206	0.0896500311102657	0.07426675875234662
Caudate	-0.0367665	-0.0592784							0.010890368568785374	0.08561500273215618	0.014390773406996057
Putamen	-0.0877523	-0.092777							0.11855767222298472	0.06669687485896379	0.05825702603553216
Pallidum	-0.712211	-0.278406							0.23127608802728292	0.12837521450963604	0.09261388859602383
Hippocampus	-0.036856	-0.0182723							0.12674606503281244	0.08488125624306374	0.2470080419471684
Amygdala	-0.107845	-0.0975649							0.15591379511321085	0.15204422097633735	0.02764428394499803
Vent_Striatum	0.033585	0.047321							0.05791004083479351	0.015274772938947691	0.10420010603215273
I-IV_Cerebellum	-0.132158	-0.113771							0.08803567556925468	0.009902953535269422	0.04190537813472018
V_Cerebellum	0.0137857	0.0143644							0.1584030087678194	0.03591198449803565	0.125510160438863
VI_Cerebellum	0.060602	0.0592734							0.05004846666806488	0.07548028888014731	0.012748285238508496
Crus_I_Cerebellum	-2.00352	-2.00264							0.02790219364516525	0.040397491370614325	0.06134000983647867
Crus_II_Cerebellum	0.201993	0.00377919							0.13070702803095455	0.033186629517571634	1.995133743804703
VIIb_Cerebellum	-0.220284	-0.26356							0.051220699038078986	0.014010586863354777	0.4524689377265151
VIIIa_Cerebellum	-0.0457093	-0.205792							0.10467242343627446	0.04562013350942583	0.2211598818463439
VIIIb_Cerebellum	0.339513	-0.0600534							0.16335474007000966	0.1555020134526114	0.040499185214193205
IX_Cerebellum	-0.135606	-0.153887							0.3045571285173223	0.13357727707553252	0.1775482478240904
X_Cerebellum	0.225614	0.172069							0.1199571862072292	0.1752997454802719	0.20217428566874476
									0.1616435049816265	0.16511317796101863	0.4555814899355701

## Sheet: Fig4
Fig 4a,b,c							Fig4 d
primary auditory	0.4512988079361168		heschl gyrus	0.1798329844560943
heschl gyrus	0.4493930530698854		primary auditory	0.1757793370937087			auditory	4.887951604149931	3.9935749501312903	3.1827269594854157	2.4554076322123035	1.8116169683119558	1.2513549677843718	0.7746216306295515	0.3814169568474953	0.07174094643820275	0.0	0.0	0.0	0.0	0.0	0.0	0.0	0.0	0.01707233024733	0.045554578691951564	0.05970557419561167	0.0595253167583103	0.04576936120467599	0.030358683656624738	0.017406860381578324	0.006913891379536766	0.0	0.0	0.0	0.0	0.0	0.0	0.0	0.0	0.0	0.0009234504060807159	0.001576265532292535	0.001807207961436748	0.001616277693513362	0.0011388016397734103	0.0007170016897356013
planum	0.44763220159912986		heschl	0.1711069459855685			language	4.706978687451124	3.8457156901977565	3.0648887672199767	2.3644979185177823	1.7445431440911752	1.2050244439401536	0.745941818064719	0.36729526646487054	0.0690847891406083	0.0	0.0	0.0	0.0	0.0	0.0	0.0	0.0	0.016440239414628615	0.043867952955366565	0.057495017958528724	0.057321434424115074	0.04407478329906067	0.02923467507945069	0.01676238380970897	0.006657909489835512	0.0	0.0	0.0	0.0	0.0	0.0	0.0	0.0	0.0	0.0008892603149073017	0.0015179054280934998	0.0017402973796459254	0.0015564361695645853	0.0010966383265628248	0.0006904552183584183
planum temporale	0.4446409282220419		auditory cortex	0.15435281147117155			multisensory	4.431637664572738	3.620755399924604	2.885603993650742	2.226183445751149	1.642493756225827	1.1345349250747747	0.7023069522979926	0.3458098378954806	0.06504358186723858	0.0	0.0	0.0	0.0	0.0	0.0	0.0	0.0	0.015478545589892027	0.04130183829015921	0.05413176987371378	0.05396834034055573	0.04149656981560744	0.027524553603198623	0.015781845716795227	0.006268446156397276	0.0	0.0	0.0	0.0	0.0	0.0	0.0	0.0	0.0	0.0008372418401830943	0.0014291135132485512	0.0016384963469940118	0.0014653903414194817	0.0010324889863053666	0.000650066103141653
temporale	0.4446409282220419		planum	0.15028816014468344			autobiograph. mem.	0.0	1.2468557754746363	2.3128641220958577	3.1980250398636634	3.9023385287780537	4.425804588839028	4.768423220046587	4.930194422400731	4.91111819590146	4.711194540548771	4.330423456342669	3.768804943283151	3.026339001370216	2.155074095479289	1.3851127136089552	0.7437478082087544	0.23097937927868492	0.0	0.0	0.0	0.0	0.0	0.0	0.0	0.0	0.010051931690440476	0.060079577770709235	0.08804355663548868	0.09394386828477863	0.0777856825573867	0.0530002406756107	0.032000325616639354	0.014785937380472763	0.001357075967110941	0.0	0.0	0.0	0.0	0.0	0.0
heschl	0.4426155019780492		planum temporale	0.1474762375725487			social cognition	0.0	0.786240489544132	1.4663524335532188	2.0403358320272607	2.508190684966257	2.8699169923702086	3.125514754239114	3.2749839705729755	3.318324641371792	3.2555367666355624	3.086620346364288	2.8115753805579686	2.430401869216603	1.969940250632202	1.5488501556842937	1.18120605914907	0.8670079610265301	0.6062558613166743	0.3989497600195019	0.24508965713501352	0.14467555266320914	0.09553346585746808	0.06336281160444046	0.03632747250585787	0.01442744856172037	0.0	0.0	0.0	0.0	0.0	0.0	0.0	0.0	0.0	0.001884820500224333	0.003185246709801761	0.003590550293900207	0.0031007312525196825	0.0020253323203661233	0.001147141625673291
auditory cortex	0.4343641528228103		temporale	0.1474762375725487			action	1.2263354756806153	1.0019460970546137	0.7985131001289452	0.6160364849036096	0.4545162513786074	0.313952399553938	0.19434492942960166	0.0956938410055983	0.01799913428192799	0.0	0.0	0.0	0.0	0.0	0.0	0.0	0.0	0.004284035420102955	0.011432071777832101	0.014985097331577178	0.014943112081338175	0.011495507253855114	0.0076304555376923286	0.004379086945100915	0.0017414014760808757	0.0	0.0	0.0	0.0	0.0	0.0	0.0	0.0	0.0	0.00028726305929798954	0.0005318356927572838	0.0006893203887724118	0.0007597171473433762	0.00074191227014182	0.0006330893776113014
sounds	0.40601397035307707		parahippocampus	0.14228894344579202			visual	0.0	0.04177744526318821	0.0720775703991269	0.0909003754078161	0.0982458602892558	0.09411402504344599	0.0785048696703866	0.05141839417007782	0.012854598542519496	0.0	0.0	0.0	0.0	0.0	0.0	0.0	0.0	0.11231246383721238	0.425413756908579	0.8188562908706924	1.2926400657235524	1.8369497462241489	2.2969211540939036	2.619115241898657	2.803532009638408	2.850171457313157	2.7590335849229053	2.530118392467651	2.163425879947395	1.6589997502399891	1.130380080004832	0.68249747896448	0.31535194711893516	0.028943484468197507	0.0	0.0	0.0	0.0	0.0	0.0
sound	0.38874591774205813		tensor dti	0.11278072505517339			episodic memory	0.0	0.2039159675562637	0.3782480182068645	0.5229961519518023	0.6381603687910771	0.723740668724689	0.7797370517526376	0.8061495178749237	0.8029780670915468	0.7702226994025065	0.7078834148078037	0.6159602133074378	0.49445309490140865	0.351892938013136	0.2259941373849167	0.12123007872986392	0.037600762047977375	0.0	0.0	0.0	0.0	0.0	0.0	0.0	0.0	0.0013350322069064034	0.007215029385014478	0.008846829813024546	0.006230433490936568	0.0	0.0	0.0	0.0	0.0	0.009714848830155835	0.02484762198929139	0.04433483367584866	0.06817648388982775	0.08919001201974905	0.0892117768406719
acoustic	0.38473413727998557		dti	0.11011353720460698			pain	0.0	0.00105950182304861	0.001827931716688261	0.0023052896809189535	0.0024915757157406874	0.002386789821153462	0.001990931997157277	0.001304002243752136	0.00032600056093803464	0.0	0.0	0.0	0.0	0.0	0.0	0.0	0.0	0.0028483134724242958	0.010788755706700695	0.0207667014468398	0.03278215069284163	0.046206388077182775	0.051119682245606035	0.044099027308261964	0.025144423265150546	0.0	0.0	0.0	0.0	0.0	0.0	0.0	0.0	0.0	0.206149248999687	0.5058019788876231	0.8750208999042981	1.3138060120497137	1.7705943298984963	2.1149906339161917
noise	0.3662304445426633		acoustic	0.10900606053619792			cognitive control	0.0	0.0007151058443705373	0.0012337540391887292	0.0015559445844545755	0.0016816774801680767	0.0016109527263292326	0.001343770322938042	0.0008801302699945079	0.0002200325674986273	0.0	0.0	0.0	0.0	0.0	0.0	0.0	0.0	0.001922455975459425	0.00728182065524741	0.014016388881901813	0.02212616065542264	0.031186787452776796	0.0345029925772204	0.029764434070017838	0.01697111193116909	0.0	0.0	0.0	0.0	0.0	0.0	0.0	0.0	0.0	0.13913948005119176	0.34138870111234115	0.5905913004164995	0.886747277963668	1.1956686550476712	1.4308990530850183
tones	0.35985621211648156		tones	0.10683370165969927			visuospatial	0.0	3.9875785343647014e-05	6.879668460387451e-05	8.676269778068251e-05	9.377382487407101e-05	8.983006588403999e-05	7.493142081058941e-05	4.907788965371942e-05	1.2269472413429882e-05	0.0	0.0	0.0	0.0	0.0	0.0	0.0	0.0	0.0001072001332579096	0.00040604942561359397	0.000781582920553215	0.0012338006180767727	0.0017390399642440795	0.0019239584413322016	0.0016597265890001237	0.0009463444072478446	0.0	0.0	0.0	0.0	0.0	0.0	0.0	0.0	0.0	0.0077587060475387375	0.019036542172697502	0.03293259607179344	0.04944686774482663	0.06368425836646432	0.0632657817180777
audiovisual	0.35917472712059423		sounds	0.10528588620724137			inhibition	0.0	0.0009747054041119228	0.0016816345983029877	0.002120787582573195	0.002292164356922544	0.0021957649213510356	0.0018315892758586677	0.0011996374204454444	0.0002999093551113623	0.0	0.0	0.0	0.0	0.0	0.0	0.0	0.0	0.0026203508798015376	0.009925285886442547	0.01910465436252956	0.03015845630806259	0.04250829510961253	0.04702835753307663	0.04056959534978556	0.023132008559739264	0.0	0.0	0.0	0.0	0.0	0.0	0.0	0.0	0.0	0.1896502513562835	0.4653205039456095	0.8049892707060184	1.2086565516375118	1.6294946606404546	1.9490832549267094
gyrus stg	0.35572363333433243		spectral	0.10520466517567097			emotions	0.0	0.00026367503839040603	0.0004549118794208104	0.0005737105230912132	0.0006200709694016142	0.0005939932183520137	0.0004954772699424112	0.0003245231241728076	8.113078104320212e-05	0.0	0.0	0.0	0.0	0.0	0.0	0.0	0.0	0.0007088512240860296	0.0026849652480668757	0.005168146653567734	0.008158395440588606	0.011499245102831875	0.01272200187426871	0.010974792553945475	0.006257617141862161	0.0	0.0	0.0	0.0	0.0	0.0	0.0	0.0	0.0	0.05130374479936316	0.12587742021753795	0.2177638248047526	0.32696295856100754	0.4406658648908454	0.526480573207357
stg	0.3555378375548137		corpus	0.1035115578524027			attention	0.0	3.360580124823257e-05	5.7979239516181474e-05	7.31203148038467e-05	7.902902711122827e-05	7.570537643832614e-05	6.31493627851403e-05	4.1360986151670886e-05	1.0340246537917752e-05	0.0	0.0	0.0	0.0	0.0	0.0	0.0	0.0	9.034421117986354e-05	0.0003422030732820024	0.000658688476246127	0.0010398004200722374	0.0014655970007229197	0.0016214392878301086	0.0013987546927456676	0.0007975432154695939	0.0	0.0	0.0	0.0	0.0	0.0	0.0	0.0	0.0	0.006538743528936852	0.016043276569879326	0.02775434436310953	0.04167194690862752	0.05367068036054271	0.05331800409469588
spectral	0.35313821619628066		sound	0.10211972341709777			affective	0.0	0.0003294365930632599	0.0005683686275926572	0.000716796103588192	0.000774719021049864	0.0007421373799776734	0.0006190511803716201	0.00040546042223170474	0.0001013651055579263	0.0	0.0	0.0	0.0	0.0	0.0	0.0	0.0	0.0008856414079889633	0.003354605764792737	0.00645710203133355	0.010193130207611402	0.014367200447193139	0.015894917395244745	0.013711947443407988	0.007818290591682847	0.0	0.0	0.0	0.0	0.0	0.0	0.0	0.0	0.0	0.06409909334331626	0.1572717262627575	0.2720749486717913	0.40850876057041813	0.5505623686073154	0.6577468271416615
listened	0.3501376010758553		gyrus stg	0.10049982329827817			eye movement	0.0	0.018962247277694994	0.03271508596261663	0.04125851605476493	0.04459253755413988	0.04271715046074147	0.035632354774569705	0.023338150495624627	0.0058345376239061775	0.0	0.0	0.0	0.0	0.0	0.0	0.0	0.0	0.050977188725442685	0.19308985513629967	0.3716683816965701	0.5867127684062542	0.8337679603146229	1.0425430904213004	1.1887828595501	1.2724872677010208	1.2936563148740639	1.2522900010692286	1.1483883262865149	0.9819512905259229	0.7529987299642614	0.5130650319508333	0.30977685700360175	0.143134205122568	0.013137076307731898	0.0	0.0	0.0	0.0	0.0	0.0
speech perception	0.33722208500813977		stg	0.09722802385578407			semantics	0.0	5.3062777769668785e-08	9.15478693388791e-08	1.1545527470763098e-07	1.247849938759244e-07	1.1953702684375936e-07	9.97113736111358e-08	6.530803417805393e-08	1.632700854451353e-08	0.0	0.0	0.0	0.0	0.0	0.0	0.0	0.0	1.4265140608320568e-07	5.403306856317127e-07	1.0400537685834287e-06	1.6418206549383544e-06	2.314143542503497e-06	2.560214885567237e-06	2.2086010944121796e-06	1.259302169038324e-06	0.0	0.0	0.0	0.0	0.0	0.0	0.0	0.0	0.0	1.0324523798910578e-05	2.533196018855861e-05	4.382346358011611e-05	6.579903397358314e-05	8.474475474284916e-05	8.418788712999169e-05
listening	0.3256680115285535		noise	0.09376999798074524			verbal	0.0	0.0002858811454257748	0.0004932235146356775	0.0006220271076297078	0.0006722919244078661	0.0006440179649701522	0.0005372052293165656	0.00035185371744710764	8.796342936177718e-05	0.0	0.0	0.0	0.0	0.0	0.0	0.0	0.0	0.0007685490485380359	0.0029110868637070306	0.005603396112387133	0.00884547679457834	0.01246768515365436	0.013793419696178288	0.011899064413851452	0.006784619306673852	0.0	0.0	0.0	0.0	0.0	0.0	0.0	0.0	0.0	0.055624428529171044	0.13647852786788744	0.23610339472219677	0.3544990290920994	0.47774983416645356	0.570665308732564
unimodal	0.32130251313572533		psychophysical	0.09084287766930939			working memory	0.0	1.2960334522279599e-05	2.236013758239447e-05	2.8199409180344622e-05	3.047814931613005e-05	2.9196357989750744e-05	2.4354035201206707e-05	1.5951180950497977e-05	3.987795237624504e-06	0.0	0.0	0.0	0.0	0.0	0.0	0.0	0.0	3.4841936676159e-05	0.00013197323496401278	0.00025402825348701957	0.00040100699224517955	0.0005652187032802163	0.0006253204743615573	0.0005394404554941442	0.000307578646677977	0.0	0.0	0.0	0.0	0.0	0.0	0.0	0.0	0.0	0.002521716499613874	0.00618721242928323	0.010703675378409928	0.01607110534699399	0.020698508759631442	0.020562496457776757
voice	0.3156748523601789		morphology	0.09039805019577331			reading	0.0	0.0002458351778189969	0.0004241332188745331	0.0005348941231666087	0.0005781178906952235	0.0005538045214603777	0.00046195401546207085	0.000302566372700304	7.564159317507632e-05	0.0	0.0	0.0	0.0	0.0	0.0	0.0	0.0	0.0006608914055125188	0.0025033044964197274	0.004818477544671161	0.007606410550266821	0.010721223297797622	0.011861250166364846	0.010232254427630176	0.00583423608159361	0.0	0.0	0.0	0.0	0.0	0.0	0.0	0.0	0.0	0.047832609800772	0.1173607413560198	0.20303024859773416	0.3048411315259156	0.41082927857653834	0.4907392082049258
hearing	0.31484488877878536		t1 weighted	0.08947408461306594			motor	0.0	2.140096563182488e-07	3.6922545101060506e-07	4.6564738407706886e-07	5.032754555176402e-07	4.821096653323188e-07	4.021500135211048e-07	2.6339650008399867e-07	6.584912502099993e-08	0.0	0.0	0.0	0.0	0.0	0.0	0.0	0.0	5.753332123263322e-07	2.1792297574806807e-06	4.194683334016278e-06	6.621693941933123e-06	9.333266840119281e-06	1.0325707224364351e-05	8.907599281947828e-06	5.0789430128697025e-06	0.0	0.0	0.0	0.0	0.0	0.0	0.0	0.0	0.0	4.164025862810056e-05	0.00010216736329472464	0.0001767462008899366	0.00026537677141373676	0.0003417875316670336	0.00033954160615292463
auditory visual	0.31204519447907453		dementia	0.08626373561530347			reward	0.0	0.0	0.0	0.0	0.0	0.0	0.0	0.0	0.0	1.150716616512861e-12	3.0543712660526563e-12	5.313185365133454e-12	7.927158913755267e-12	1.04183893566157e-11	1.0674104160285228e-11	8.443702817167708e-12	3.727185327263143e-12	0.0	0.0	0.0	0.0	0.0	0.0	0.0	0.0	7.008858641022049e-12	5.92599168574948e-11	1.2607251250514895e-10	2.0744664558398438e-10	3.0336242716482686e-10	3.6214841925285416e-10	3.360513029005812e-10	2.250710781080076e-10	2.920774487513329e-11	0.0	0.0	0.0	0.0	0.0	0.0
pitch	0.3094672465210159		hearing	0.08550082050567483			visual perception	0.0	2.753724249334852e-16	4.750930847753535e-16	5.991619795256052e-16	6.475791091842399e-16	6.203444737512578e-16	5.174580732266588e-16	3.389199076104435e-16	8.472997690261112e-17	0.0	0.0	0.0	0.0	0.0	0.0	0.0	0.0	7.402979124805236e-16	2.8040780641798307e-15	5.397420571520457e-15	8.520325434502402e-15	1.2009384840527763e-14	1.3286386635274261e-14	1.1461666061264467e-14	6.535223118498375e-15	0.0	0.0	0.0	0.0	0.0	0.0	0.0	0.0	0.0	5.3579727151310655e-14	1.3146170627782864e-13	2.274244572612425e-13	3.414679801015526e-13	4.39787919042398e-13	4.368980216158984e-13
visual auditory	0.3043805133655557		callosum	0.08315390817805834			face	0.0	7.123536507771077e-18	1.229005749142922e-17	1.5499562950974432e-17	1.675205288640671e-17	1.6047527297726054e-17	1.3385986184932456e-17	8.767429548025943e-18	2.191857387006488e-18	0.0	0.0	0.0	0.0	0.0	0.0	0.0	0.0	1.915057111275946e-17	7.253795461056032e-17	1.3962444677715172e-16	2.2041004761253368e-16	3.1066760358462203e-16	3.437020256316485e-16	2.964988111900447e-16	1.6905796025981016e-16	0.0	0.0	0.0	0.0	0.0	0.0	0.0	0.0	0.0	1.386039806022577e-15	3.4007481477863674e-15	5.883183199813134e-15	8.833344962102891e-15	1.13767574866362e-14	1.130199949361509e-14
superior temporal	0.30183008277470846		corpus callosum	0.08315390817805834
auditory stimuli	0.30014429586470337		unimodal	0.08081815417369627
sts	0.2993002856598307		paralimbic	0.08011170470884825			auditory	4.879194490262972	3.9864201746241763	3.1770248751247037	2.4510085917645523	1.8083713245437238	1.2491130734622162	0.7732338385200307	0.38073361971716724	0.07161241705362532	0.0	0.0	0.0	0.0	0.0	0.0	0.0	0.0	0.017041740780581845	0.04547295240981212	0.059598584292449554	0.059418636428494195	0.045687310711853286	0.03030423702417451	0.01737562567673069	0.006901476669521845	0.0	0.0	0.0	0.0	0.0	0.0	0.0	0.0	0.0	0.000921566577374933	0.0015728786872639424	0.0018029965023359622	0.0016119200225909978	0.0011348784447189459	0.0007138465524600915
multisensory	0.2966392748567729		morphometry	0.07564183111596096			multisensory	4.351193927765878	3.5550309169051575	2.833224086771229	2.185773437364089	1.6126789686837413	1.113940680730183	0.6895585735034153	0.3395326470034382	0.06386290123025157	0.0	0.0	0.0	0.0	0.0	0.0	0.0	0.0	0.01519757676034594	0.04055212126441551	0.05314916204829754	0.05298869911199201	0.040743317994652486	0.027024923869589716	0.015495371338861691	0.006154660402468436	0.0	0.0	0.0	0.0	0.0	0.0	0.0	0.0	0.0	0.0008220441034969128	0.00140317203512622	0.001608754120934527	0.0014387903609218403	0.0010137470946598194	0.0006382660077562901
speech	0.29646758921002964		voxel morphometry	0.074193098019679			language	4.145477824658194	3.420068192805346	2.7564025331575803	2.1544808457148954	1.6143031304772923	1.1358693874447694	0.7191796166173278	0.36423381799496735	0.07103199157768789	0.0	0.0	0.0	0.0	0.0	0.0	0.0	0.0	0.10349662166488849	0.37581290811471496	0.6996523775602319	1.0750150300014394	1.4947832287746317	1.8466564842969222	2.091883219177032	2.2304634334149593	2.2623971270107055	2.187684299964271	2.0063249522756545	1.7183190839448566	1.3237000008443622	0.9089963596904606	0.5541755603198713	0.2592376027325968	0.024182486928636483	0.0	0.0	0.0	0.0	0.0	0.0
vocal	0.29512424702503043		audiovisual	0.07144171573877939			autobiograph. mem.	0.0	0.04472291296044767	0.0771593113713218	0.0973091952326224	0.10517256454434948	0.100749419306503	0.08403975951908295	0.05504358518208949	0.013760896295522407	0.0	0.0	0.0	0.0	0.0	0.0	0.0	0.0	0.12023091677630637	0.4554070336886725	0.8765887524480536	1.3837760730544493	1.9664616419399914	2.458862769478339	2.8037727529111067	3.0011915922382904	3.051119287459893	2.9535558385759138	2.708501245586353	2.3159555084912093	1.7759654113908916	1.2100760471444465	0.7306160408306085	0.3375853924493807	0.030984102000762785	0.0	0.0	0.0	0.0	0.0	0.0
speaker	0.28909942038619624		anterior temporal	0.07095746323659992			visual perception	0.0	0.0	0.0	0.0	0.0	0.0	0.0	0.0	0.0	0.0077287468758582695	0.020514575040858393	0.03568581890828388	0.05324247847813482	0.0699747383812275	0.07169223768697379	0.05671182707574232	0.0250335065475331	0.0	0.0	0.0	0.0	0.0	0.0	0.0	0.0	0.04707474763794384	0.39801710577876714	0.8467615077190325	1.3933079534587394	2.037603486035199	2.6420659163839413	3.079545577090117	3.3500424681537244	3.4535565895747626	3.390087941353231	3.159636523489131	2.7622023359824635	2.1977853788332284	1.5388917737654435	0.9688788570892503
spoken	0.28404659957400996		subgenual	0.07012992120555286			action	1.2873328103502149	1.0516982138864195	0.83808549087547	0.6464946413173662	0.4769256652121085	0.3293785625596964	0.20385333336013015	0.10034997761340964	0.018868495319534963	0.0	0.0	0.0	0.0	0.0	0.0	0.0	0.0	0.004270766241884044	0.011143316758435193	0.014080122279400614	0.013081182804780298	0.008395273702805715	0.0039475174500173725	0.0010923577178975864	0.0	0.00015982781566370105	0.0020824576455495914	0.005597683996104042	0.01070550686732706	0.017404483773088814	0.021947035748119962	0.02086975359472551	0.014172637312905422	0.0018556869026597062	0.0	0.0	0.0	0.0	0.0	0.0
music	0.2808055664722655		multisensory	0.06855290015558992			pain	0.0	0.4926348860866422	0.913826987391341	1.2635763039140968	1.5418828356549095	1.748746582613779	1.8841675447907047	1.948145722185688	1.9406811147987277	1.861773722629824	1.7114235456789777	1.4896305839461879	1.1963948374314546	0.8522545758057708	0.5480079995884576	0.2944248792015221	0.09150521464496383	0.0	0.0	0.0	0.0	0.0	0.0	0.0	0.0	0.004404831254920253	0.02739946639852027	0.04257417016341103	0.04992894254959246	0.04946459876982865	0.04329906158529709	0.033389656842644	0.019736384541869406	0.002339244682973307	0.0	0.0	0.0	0.0	0.0	0.0
meg	0.27902414000465786		grey	0.0682972053224315			emotions	0.0	0.03078501988391048	0.053112616722790607	0.0669827905166404	0.07239554126545983	0.06935086896924889	0.057848773628007596	0.03788925524173599	0.009472313810434035	0.0	0.0	0.0	0.0	0.0	0.0	0.0	0.0	0.08276095894944874	0.3134794596178768	0.6033999216015176	0.9525223449003706	1.3534672322567725	1.6898025158276018	1.9213509327655833	2.0481124830707156	2.070087166742999	1.9872749837824344	1.7996759341890212	1.5072900179627589	1.110155309333386	0.7071886571591545	0.3898062870400079	0.15800819897594814	0.011794392966975042	0.0	0.0	0.08665866727057564	0.2827819894819483	0.5257340849667853	0.7175079621969721
tone	0.27812641346489747		anisotropy fa	0.06824885858687732			reading	0.0	0.02641614070407738	0.045575099896045586	0.05747687757590463	0.06212147374365451	0.059508888399295204	0.049639121542826695	0.03251217317424909	0.008128043293562287	0.0	0.0	0.0	0.0	0.0	0.0	0.0	0.0	0.07101587540489523	0.2689917870552336	0.5177679692903362	0.8173444221102031	1.1613987887704083	1.4501783295255852	1.6492613243227539	1.758647773161913	1.7783376760430636	1.7083310329662058	1.548627843931339	1.299228108938463	0.9601641039393874	0.6152887517335635	0.34209661261409174	0.14058768658097348	0.010761973634208888	0.0	0.0	0.051384113312035684	0.20829125271068427	0.40494963210096013	0.5606079798583559
heard	0.27358766723894123		gm volume	0.06714262699827614			episodic memory	0.0	0.02507143287340621	0.043255109462909606	0.05455102976851021	0.05895919379020801	0.05647960152800299	0.047112252981895156	0.030857148151884575	0.007714287037971154	0.0	0.0	0.0	0.0	0.0	0.0	0.0	0.0	0.06740082789175905	0.2552988193166276	0.49141110472881583	0.775737684128324	1.1023881897078602	1.3784257071746302	1.571780456244498	1.6824524369174632	1.7104416491935257	1.6557480930726862	1.5183717685549447	1.2983126756403005	0.9955970412500147	0.6783624068200479	0.40957961029794815	0.18924865168371716	0.017369530977354768	0.0	0.0	0.0	0.0	0.0	0.0
sulcus sts	0.2716006393179086		speech perception	0.06697855029597616			eye movement	0.0	0.0	0.0	0.0	0.0	0.0	0.0	0.0	0.0	0.004123895046933872	0.010946141173960287	0.019041194414237884	0.0284090547677667	0.03733703298295588	0.03825345410449675	0.03026022543327924	0.013357346969303373	0.0	0.0	0.0	0.0	0.0	0.0	0.0	0.0	0.025118084695744503	0.21237346719725997	0.45181394134207503	0.7434395071301891	1.0872218450563305	1.4095868804236213	1.6425394810737892	1.7860796470068319	1.84020737822275	1.8049226747215432	1.6802255365032117	1.466115963567756	1.1625939559151763	0.8091209442067637	0.5054890927591061
magnetoencephalography	0.2705579682005518		grey matter	0.06641929718541628			visual	0.0	0.0	0.0	0.0	0.0	0.0	0.0	0.0	0.0	7.250787880263127e-06	1.924591844761202e-05	3.3478946508869254e-05	4.994987206403491e-05	6.56473802453058e-05	6.725866644091982e-05	5.320467017917526e-05	2.3485391460072077e-05	0.0	0.0	0.0	0.0	0.0	0.0	0.0	0.0	4.416356430378551e-05	0.00037340304360758446	0.0007943963201616275	0.0013071433939659143	0.0019115189427607857	0.0022819357359524996	0.0021174950281001134	0.0014181968192036255	0.0001840411092630355	0.0	0.0	0.0	0.0	0.0	0.0
temporal lobes	0.259671770525854		listened	0.06605566357611302			reward	0.0	0.0008456763604753735	0.0014590240504904794	0.0018400430700453183	0.0019887334191398894	0.0019050950977741931	0.0015891281059482285	0.0010408324436619988	0.00026020811091550036	0.0	0.0	0.0	0.0	0.0	0.0	0.0	0.0	0.002273475437655983	0.008611401567812082	0.016575628391190058	0.026166155907789906	0.03688115418941741	0.04080286214678675	0.035199094615285115	0.02006985159491248	0.0	0.0	0.0	0.0	0.0	0.0	0.0	0.0	0.0	0.1645448292926519	0.40372254895808896	0.6984268208635283	1.048657645008971	1.413258313144874	1.6881495528388497
cross modal	0.2586519000831271		temporal lobes	0.061370647447464066			motor	0.0	0.0	0.0	0.0	0.0	0.0	0.0	0.0	0.0	0.0001419564734906854	0.00037679804691972084	0.0006554533467347697	0.0009779223729358337	0.00128524937529789	0.0013167952582958204	0.0010416450565916525	0.00045979877018538615	0.0	0.0	0.0	0.0	0.0	0.0	0.0	0.0	0.0008646376019921572	0.007310513027902527	0.01555275123563949	0.025591352225203035	0.03742386242791554	0.04467591041932857	0.0414564778044843	0.027765564583382626	0.0036031707560236007	0.0	0.0	0.0	0.0	0.0	0.0
temporal sulcus	0.25723344553119193		matter density	0.06100138982510709			inhibition	0.0	0.0	0.0	0.0	0.0	0.0	0.0	0.0	0.0	0.00048564419925626635	0.0012890555906184854	0.002242357166936341	0.0033455489282098365	0.004396938641562662	0.004504859574730721	0.0035635492132093166	0.0015730075569984478	0.0	0.0	0.0	0.0	0.0	0.0	0.0	0.0	0.0029579928659885443	0.025009836876661917	0.05320717847051651	0.08755001764755227	0.12804229662800407	0.1849259035820834	0.26766610929373164	0.37626291376294857	0.5107163169897342	0.6710263189740879	0.8571929197160116	1.0692161192155027	1.307095917472562	1.5438236496774762	1.7110983680061094
auditory	0.253237218314373		statistics	0.0606650798153814			affective	0.0	0.0007597236989285339	0.0013107320959536244	0.0016530251910752717	0.0017866029842934757	0.0017114654756082359	0.001427612665019552	0.0009350445525274265	0.00023376113813185738	0.0	0.0	0.0	0.0	0.0	0.0	0.0	0.0	0.002042404458306328	0.007736157894232267	0.01489091844348231	0.02350668610605646	0.03313263582984325	0.036655750125973385	0.03162153704406235	0.0180299965841101	0.0	0.0	0.0	0.0	0.0	0.0	0.0	0.0	0.0	0.14782085936457717	0.36268908836813496	0.6274402745266141	0.9420744178400159	1.269617788461455	1.5165692521835294
temporal gyrus	0.24426202453561935		listening	0.06026214306780752			semantics	0.0	0.0	0.0	0.0	0.0	0.0	0.0	0.0	0.0	0.00012953575368163648	0.0003438294696487884	0.0005981033565053339	0.0008923574142512742	0.0011727943249378394	0.001201580047978203	0.000950504574792809	0.00041956790538165683	0.0	0.0	0.0	0.0	0.0	0.0	0.0	0.0	0.0007889846843996597	0.006670867425647287	0.014191937173360087	0.023352193927538047	0.034149398798611355	0.040766916684223845	0.037829173727271195	0.025336169927753373	0.003287905285670356	0.0	0.0	0.0	0.0	0.0	0.0
temporal frontal	0.2318653454749525		anterior posterior	0.0591722582262652			attention	0.0	0.0	0.0	0.0	0.0	0.0	0.0	0.0	0.0	0.0023517745466963714	0.0062423645375274065	0.010858810869931387	0.016201113543908335	0.02129256026623766	0.02181517683217019	0.017256799007092045	0.007617426791003221	0.0	0.0	0.0	0.0	0.0	0.0	0.0	0.0	0.014324339387137314	0.12111232435934996	0.2576604193360541	0.42396862431724935	0.620020824872915	0.8039517318089602	0.9370705986453971	1.0193774253822256	1.0508722120194454	1.0315549585570567	0.9614256649950587	0.840484331333453	0.6687309575722388	0.46823078990340183	0.29478359627191225
modal	0.22792471016523927		ventral medial	0.056099605664181096			working memory	0.0	0.0	0.0	0.0	0.0	0.0	0.0	0.0	0.0	0.001673699978777799	0.004442536980706504	0.007727948050159216	0.011529933187135952	0.01515339032637638	0.015525323654993668	0.012281238510942876	0.0054211348942240015	0.0	0.0	0.0	0.0	0.0	0.0	0.0	0.0	0.010194279278145868	0.08619265609227833	0.18337056967489546	0.3017280200259972	0.4412535390881484	0.5721531136451876	0.6668919377956524	0.7254700115395418	0.747887334876856	0.734143907807595	0.6842397303317587	0.5981748024493476	0.4759491241603616	0.3332637051585712	0.2098240936980603
sparse	0.22733867772256428		posttraumatic	0.05508353960678488			cognitive control	0.0	0.0	0.0	0.0	0.0	0.0	0.0	0.0	0.0	0.0010983061601574076	0.002915257091775836	0.0050711914061588965	0.007566109103306593	0.009943874143370827	0.010187942178961365	0.008059126535199477	0.003557427212085164	0.0	0.0	0.0	0.0	0.0	0.0	0.0	0.0	0.00668963366883038	0.05656086894116294	0.12033042290684556	0.19799829556587817	0.2895602228407233	0.3839381312892171	0.4708939707440647	0.5504277412052656	0.6225394426728197	0.6872290751467268	0.7444966386269878	0.7943421331136017	0.836765558606569	0.8679092140663202	0.8780175399610873
parahippocampus	0.2273031547726391		gm	0.05407772082951474			visuospatial	0.0	0.0	0.0	0.0	0.0	0.0	0.0	0.0	0.0	5.270283013762236e-11	1.398902281430716e-10	2.433439317465523e-10	3.6306394094806495e-10	4.771623149348976e-10	4.888740549654804e-10	3.867216558098421e-10	1.7070511746798288e-10	0.0	0.0	0.0	0.0	0.0	0.0	0.0	0.0	3.2100578119379505e-10	2.7141046607761945e-09	5.7741220698778956e-09	9.501058008498896e-09	1.3894001563525698e-08	1.6586400466111883e-08	1.539115233076853e-08	1.0308257157495625e-08	1.3377149462931682e-09	0.0	0.0	0.0	0.0	0.0	0.0
temporal gyri	0.22622950148546506		nerve	0.05315576578590986			social cognition	0.0	1.4263468424380283e-09	2.460840156733741e-09	3.103479942887139e-09	3.354266200898221e-09	3.2131989307669867e-09	2.680278132493436e-09	1.7555038060775739e-09	4.388759515193943e-10	0.0	0.0	0.0	0.0	0.0	0.0	0.0	0.0	3.834521884989424e-09	1.4524286132711795e-08	2.795702507743038e-08	4.413273871914518e-08	6.220502343706873e-08	6.881951099211104e-08	5.936800389331843e-08	3.3850502140690806e-08	0.0	0.0	0.0	0.0	0.0	0.0	0.0	0.0	0.0	2.775269697371574e-07	6.8093233988911e-07	1.1779907032670727e-06	1.7687020598710487e-06	2.2779699522202856e-06	2.26300114744525e-06
musical	0.22502211014135995		metabolism	0.05277847643763712			verbal	0.0	0.0	0.0	0.0	0.0	0.0	0.0	0.0	0.0	9.98343559117684e-13	2.6499242618555824e-12	4.60963569271622e-12	6.877477851699605e-12	9.038830031043765e-12	9.260684155292143e-12	7.325623182681322e-12	3.2336471132113103e-12	0.0	0.0	0.0	0.0	0.0	0.0	0.0	0.0	6.080775041065467e-12	5.141296776248314e-11	1.093785203369334e-10	1.799774327644161e-10	2.631924497241564e-10	3.141942478430326e-10	2.9155280194057374e-10	1.9526811201677934e-10	2.5340178071649376e-11	0.0	0.0	0.0	0.0	0.0	0.0
speech production			middle cingulate				face	0.0	4.09893485838117e-14	7.071788711712568e-14	8.918561559994194e-14	9.63925340322605e-14	9.233864241408131e-14	7.702394074540438e-14	5.0448429026229815e-14	1.2612107256557473e-14	0.0	0.0	0.0	0.0	0.0	0.0	0.0	0.0	1.1019378283015006e-13	4.17388681007728e-13	8.034092495387901e-13	1.2682554884233364e-12	1.7876040479522903e-12	1.9776865216046924e-12	1.7060757831866884e-12	9.727718326982755e-13	0.0	0.0	0.0	0.0	0.0	0.0	0.0	0.0	0.0	7.975374127460554e-12	1.9568152858246996e-11	3.38522651911023e-11	5.082771112602655e-11	6.546269228275942e-11	6.503252933883043e-11

## Sheet: Fig6
Fig 5d					Fig 5c
cat	phen	p-value	log(p)		p-value	phen	cat	log(p)
brain measurement	Vertex-wise sulcal depth	3e-64	63.52287875		2.0000000000000002e-272	Serum levels of protein ITIH2	blood protein measurement	271.69897
brain measurement	Left–right brain asymmetry	5e-38	37.30103		8e-59	Serum levels of protein ITIH1	blood protein measurement	58.09691001
brain measurement	Brain morphology (MOSTest)	7e-28	27.15490196		8.999999999999999e-42	Serum levels of protein NPPB	blood protein measurement	41.04575749
brain measurement	Whole brain restricted directional diffusion (multivariate analysis)	2e-12	11.69897		4e-39	Blood protein levels	blood protein measurement	38.39794001
cortical surface area measurement	Vertex-wise cortical surface area	9.999999999999999e-31	30.0		2e-26	Serum levels of protein SIRT2	blood protein measurement	25.69897
cortical surface area measurement	Cortical surface area (MOSTest)	5e-30	29.30103		4e-15	Serum levels of protein LRRC24	blood protein measurement	14.39794001
cortical surface area measurement	Cortical surface area	1e-17	17.0		3e-64	Vertex-wise sulcal depth	brain measurement	63.52287875
cortical thickness	Vertex-wise cortical thickness	5.0000000000000005e-22	21.30103		5e-38	Left–right brain asymmetry	brain measurement	37.30103
cortical thickness	Cortical thickness	1e-17	17.0		7e-28	Brain morphology (MOSTest)	brain measurement	27.15490196
inter-alpha-trypsin inhibitor heavy chain H5 measurement	Inter-alpha-trypsin inhibitor heavy chain H5 levels (ITIH5.8233.2.3)	1e-27	27.0		2e-12	Whole brain restricted directional diffusion (multivariate analysis)	brain measurement	11.69897
superior temporal gyrus volume measurement	Planum temporale asymmetry index	2e-15	14.69897		1e-11	IDP T1 FAST ROIs L planum temporale	brain volume measurement	11.0
superior temporal gyrus volume measurement	IDP T1 FAST ROIs L planum temporale	1e-11	11.0		9.999999999999999e-31	Vertex-wise cortical surface area	cortical surface area measurement	30.0
superior temporal gyrus volume measurement	Left planum temporale grey matter volume	6e-10	9.22184875		5e-30	Cortical surface area (MOSTest)	cortical surface area measurement	29.30103
					1e-17	Cortical surface area	cortical surface area measurement	17.0
					5.0000000000000005e-22	Vertex-wise cortical thickness	cortical thickness	21.30103
Fig 5g					1e-17	Cortical thickness	cortical thickness	17.0
0	0.5	-0.018			4e-06	Dental caries (decayed, missing and filled teeth)	dental caries	5.397940009
0.5	0	0.85			1e-07	OTU99_120 (Ruminococcaceae) abundance	gut microbiome measurement	7.0
-0.018	0.85	0			7e-07	OTU97_105 (Ruminococcaceae) abundance	gut microbiome measurement	6.15490196
					1.25e-17	Inter-alpha-trypsin inhibitor heavy chain H5 levels (ITIH5.8233.2.3)	inter-alpha-trypsin inhibitor heavy chain H5 measurement	16.90308651
					2e-06	Ovarian reserve	ovarian reserve	5.698970004
					8e-08	Response to cytidine analogues (gemcitabine)	response to gemcitabine	7.096910013
					2e-15	Planum temporale asymmetry index	superior temporal gyrus volume measurement	14.69897
					6e-10	Left planum temporale grey matter volume	superior temporal gyrus volume measurement	9.22184875
